# Supplementary material for: Respiratory Syncytial Virus Outbreak in Infants and Young Children during COVID-19 Pandemic in Taiwan
Source: Children (Basel). 2023 Mar 28;10(4):629. doi: 10.3390/children10040629 (PMC10137034; doi:10.3390/children10040629)
Supplement: Supplementary file 1 [file children-10-00629-s001.zip]

Archive with 1 entries (1 files):
- children-2202763-supplementary.pdf
